# Supplementary material for: Characterisation of a niche-specific excretory–secretory peroxiredoxin from the parasitic nematode Teladorsagia circumcincta
Source: Parasit Vectors. 2019 Jul 10;12:339. doi: 10.1186/s13071-019-3593-6 (PMC6617597; doi:10.1186/s13071-019-3593-6)
Supplement: Supplementary file 1 — Additional file 1: Table S1. Primers for QPCR and Tci-Prx-1 gene expression construct. [file 13071_2019_3593_MOESM1_ESM.xlsx]

## Sheet: Table S1
Additional file 1: Table S1. T. circumcincta SYBR QPCR oligos
Gene name	Gene accession	Primer	Primer Sequence (5'-3')	Amplicon, bp
β-tubulin	Z69258	Fwd	TTCCATTCCCTCGTCTTCAC	320
		Rev	AGCCATTTTCAATCCACGAG
Tci-PRX-1	MG972995	Fwd	AAATCGATGCCGCAGTTCTC	133
		Rev	ATTTGGTGGTTGGTGTCAGC
Mouse (Mus musculus) SYBR QPCR oligos
Gene name	Gene accession	Primer	Primer Sequence (5'-3')	Amplicon, bp
Arginase	NM_007482	Fwd	CAGAAGAATGGAAGAGTCAG	250
		Rev	CAGATATGCAGGGAGTCACC
IL-6	NM_031168	Fwd	GAGGATACCACTCCCAACAGACC	141
		Rev	AAGTGCATCATCGTTGTTCATACA
iNOS	NM_010927	Fwd	TTTGCTTCCATGCTAATGCGAAAG	599
		Rev	GCTCTGTTGAGGTCTAAAGGCTCCG
TNF-α	NM_013693	Fwd	CCTGTAGCCCACGTCGTAGC	432
		Rev	AGCAATGACTCCAAAGTAGACC
β-actin	NM_007393	Fwd	TGGAATCCTGTGGCATCCATGAAAC	349
		Rev	TAAAACGCAGCTCAGTAACAGTCCG
MRC1	NM_008625	Fwd	AACCAGTTCCTTGAGCTCGG	552
		Rev	GGCTCTCCAGGAAGCCATTT
T. circumcincta gene expression construct oligos
Gene name	Gene accession	Primer	Primer Sequence (5'-3')#	Amplicon, bp
Tci-PRX-1	MG972995	Fwd (NdeI)	AATACATATGCATCATCATCACCATCATCACATGCTACCTATGTCGAAGG	641
		Rev (BamHI)	AATAGGATCCTTAGTTTGCTTTGCTGAAGTAC
#Restriction enzyme sites for forward (Fwd) and reverse (Rev) primers are shown in bold, and 6xHis tag is underlined
